# Supplementary material for: Switching Heavy Chain Constant Domains Denatures the Paratope 3D Architecture of Influenza Monoclonal Antibodies
Source: Pathogens. 2022 Dec 28;12(1):51. doi: 10.3390/pathogens12010051 (PMC9865026; doi:10.3390/pathogens12010051)
Supplement: Supplementary file 1 [file pathogens-12-00051-s001.zip]

Archive with 1 entries (1 files):
- pathogens-2022523-supplementary.pdf
